# Supplementary material for: Carboxyl Functionalization of N-MWCNTs with Stone–Wales Defects and Possibility of HIF-1α Wave-Diffusive Delivery
Source: Int J Mol Sci. 2023 Jan 9;24(2):1296. doi: 10.3390/ijms24021296 (PMC9866222; doi:10.3390/ijms24021296)
Supplement: Supplementary file 1 [file ijms-24-01296-s001.zip]

Archive with 1 entries (1 files):
- ijms-2147537-supplementary.pdf
